# Supplementary material for: Heat Pre-Treatment Modified Host and Non-Host Interactions of Powdery Mildew with Barley Brassinosteroid Mutants and Wild Types
Source: Life (Basel). 2024 Jan 22;14(1):160. doi: 10.3390/life14010160 (PMC10817351; doi:10.3390/life14010160)
Supplement: Supplementary file 1 [file life-14-00160-s001.zip]

Archive with 1 entries (1 files):
- life-2813600-supplementary.pdf
